# Supplementary material for: The Stilbene Synthase Family in Arachis: A Genome-Wide Study and Functional Characterization in Response to Stress
Source: Genes (Basel). 2023 Dec 5;14(12):2181. doi: 10.3390/genes14122181 (PMC10742623; doi:10.3390/genes14122181)
Supplement: Supplementary file 1 [file genes-14-02181-s001.zip]

Archive with 1 entries (1 files):
- genes-2718983-supplementary.pdf
